# Supplementary material for: Single-cell RNA sequencing and proteomics uncover SIRPα-CD47 immune checkpoint and glycolysis-driven immune evasion in cardiac myxoma
Source: Front Immunol. 2025 Sep 1;16:1652645. doi: 10.3389/fimmu.2025.1652645 (PMC12433983; doi:10.3389/fimmu.2025.1652645)
Supplement: Supplementary file 1 [file Table1.xlsx]

## Sheet: sample
Patient ID	Name	Gender	Age	Medical Record No.	Chief Complaint	Diagnosis	Other Diagnoses	Surgery Date	Postoperative Pathology
P1	Sun Shuyan	Female	44	1235031	Chest tightness, breathlessness	Left atrial mass	/	2023.2.17	(Left atrial mass, gray-white-grayish red tissue 2.5 * 1 * 0.5cm) Myxoma
P2	Zhang Xiaodong	Male	57	S34895	Left atrial mass	Left atrial mass	Aortic sclerosis, Mild aortic valve regurgitation, Mild mitral valve regurgitation, Mild tricuspid valve regurgitation, Reduced left ventricular diastolic function Grade I	2023.3.8	The submitted specimen (left atrial mass) is a myxoma measuring 2.5 × 1.5 × 1 cm. Foci of hypercellular areas are observed within the lesion. Close clinical follow-up is recommended. The resection margins of the specimen show no tumor involvement. IHC: Ki-67 (5%), Calretinin (CR) (+) PAS (-)
P3	Dong Zhenliang	Male	58	1244728	Right limb mobility impairment	Atrial mass	Hypertension, Lower limb arterial embolism, Cerebral infarction, Renal infarction, Splenic infarction, Abdominal aortic thrombosis	2023.4.13	(Left atrial mass, gray-brown tissue 2 pieces: 1.7 * 1.2 * 0.5cm, 1.3 * 1 * 0.8 cm) Myxoma, locally rich in cells. Immunohistochemistry (IHC): Tumor cells Calretinin positive, S-100, Desmin and SMA negative; CD34 highlights vascular endothelial cells; Ki-67 scattered expression.
P6	Sun Bingquan	Female	67	1266437	Chest tightness, breathlessness	Atrial mass	Hyperlipidemia	2023.8.8	(Left atrial mass, gray-red jelly-like tissue 1 piece 8 * 2 * 2cm) Myxoma. IHC: Calretinin and Vimentin positive; S-100 and Desmin focally weakly positive; CD34 partially positive.
P7	Li Wenge	Female	57	1263651	Chest tightness, bilateral lower limb weakness	Cardiac tumor	Tricuspid valve insufficiency	2023.7.24	(Left atrial mass, gray-yellow-brown, jelly-like tissue 3 * 2 * 1.5cm) Myxoma
P8	Wang Guofeng	Female	58	1237821	Chest tightness, breathlessness, headache, dizziness, nausea, vomiting	Cardiac tumor	Mitral valve insufficiency, Tricuspid valve insufficiency, History of brain tumor resection	2023.8.3	(Left atrial mass, gray-white myxoid tissue 1.5 * 1.2 * 1cm) Suggestive of myxoma; Increased vascular density with surrounding proliferating active mesenchymal cells. IHC: Calretinin and CD31 positive; S-100, CK, Desmin and SMA negative; Ki-67 index approximately 5%.
P17	Li Xiuyun	Female	70	1285116	Palpitations	Cardiac mass	Paroxysmal atrial fibrillation, hypertension	2023.11.21	(Left atrial mass, gray-red mass 3×2.5×1.5 cm) Cardiac myxoma. IHC: CD34(+), Calretinin(+), S-100(focal+)
