# Supplementary material for: Single-cell RNA sequencing and proteomics uncover SIRPα-CD47 immune checkpoint and glycolysis-driven immune evasion in cardiac myxoma
Source: Front Immunol. 2025 Sep 1;16:1652645. doi: 10.3389/fimmu.2025.1652645 (PMC12433983; doi:10.3389/fimmu.2025.1652645)
Supplement: Supplementary file 2 [file Table2.xlsx]

## Sheet: Sheet1
Chemokines signature	ECM signature	M1 signature	M2 siganture
ACKR3	ACAN	NOS2	ARG1
CCL1	AGRN	IL12	IL10
CCL11	APP	FCGR1A	CD32
CCL12	ASPN	FCGR1B	CD163
CCL13	BCAN	FCGR1C	FCER2
CCL14	BGN	CD80	CD200R1
CCL15	COL1A1	CXCR10	PDCD1LG2
CCL16	COL1A2	IL23	CD274
CCL17	COL2A1	CXCL9	MARCO
CCL18	COL3A1	CXCL10	CSF1R
CCL19	COL4A1	CXCL11	MRC1
CCL2	COL4A2	CD86	IL1RN
CCL20	COL4A3	IL1A	Il1R2
CCL21	COL4A4	IL1B	IL4R
CCL22	COL4A5	IL6	CCL4
CCL23	COL4A6	TNF	CCL13
CCL24	COL5A1	MHCII	CCL20
CCL25	COL5A2	CCL5	CCL17
CCL26	COL5A3	IRF5	CCL18
CCL27	COL6A1	IRF1	CCL22
CCL3	COL6A2	CD40	CCL24
CCL3L1	COL6A3	KYNU	LYVE1
CCL3L3	COL6A5	CCR7	VEGFA
CCL3P1	COL6A6		VEGFB
CCL4	COL9A1		VEGFC
CCL4L1	COL9A2		VEGFD
CCL4L2	COL9A3		EGF
CCL5	COMP		CTSA
CCL6	DAG1		CTSB
CCL7	DCN		CSTC
CCL8	DMP1		CTSD
CCL9	DSPP		TGFB1
CCR1	FMOD		TGFB2
CCR10	FN1		TGFB3
CCR2	HAPLN1		MMP14
CCR3	HSPG2		MMP19
CCR4	IBSP		MMP9
CCR5	ITGA2		CLEC7A
CCR6	ITGA2B		WNT7b
CCR7	ITGA7		FASL
CCR8	ITGA8		TNFSF12
CCR9	ITGA9		TNFSF8
CD27	ITGAV		CD276
CD4	ITGAX		VTCN1
CD40	ITGB1		MSR1
CD40LG	ITGB3		FN1
CD70	ITGB5		IRF4
CKLF	ITGB6
CLCF1	LAMA1
CMTM1	LAMA2
CMTM6	LAMA3
CMTM7	LAMA4
CNTFR	LAMA5
CSF1	LAMB1
CSF1R	LAMB2
CSF2	LAMC1
CSF2RA	LRP4
CSF2RB	LUM
CSF3	MATN1
CSF3R	MATN3
CX3CL1	MATN4
CX3CR1	MUSK
CXCL1	NCAM1
CXCL10	NCAN
CXCL11	PTPRS
CXCL12	SERPINE1
CXCL13	SPARC
CXCL14	TGFB1
CXCL15	TGFB2
CXCL16	TGFB3
CXCL17	TNC
CXCL2	TNN
CXCL3	TNR
CXCL5	TNXB
CXCL6	VCAN
CXCL8	VTN
CXCL9
CXCR1
CXCR2
CXCR3
CXCR4
CXCR5
CXCR6
EBI3
EGF
EGFR
EPO
EPOR
FAS
FASLG
FGF1
FGF2
FLT3
FLT3LG
GDF15
HGF
IFNA1
IFNA10
IFNA13
IFNA14
IFNA16
IFNA17
IFNA2
IFNA21
IFNA4
IFNA5
IFNA6
IFNA7
IFNA8
IFNAR1
IFNAR2
IFNB1
IFNE
IFNG
IFNGR1
IFNGR2
IFNK
IFNL1
IFNL2
IFNL3
IFNLR1
IL10
IL10RA
IL10RB
IL11
IL11RA
IL12A
IL12B
IL12RB1
IL12RB2
IL13
IL13RA1
IL13RA2
IL14
IL15
IL15RA
IL16
IL17A
IL17B
IL17C
IL17D
IL17F
IL17RA
IL18
IL18R1
IL19
IL1A
IL1B
IL1F10
IL1R1
IL1R2
IL1RN
IL2
IL20
IL20RA
IL20RB
IL21
IL21R
IL22
IL22RA1
IL22RA2
IL23A
IL23R
IL24
IL25
IL26
IL27
IL2RA
IL2RB
IL2RG
IL3
IL31
IL32
IL33
IL34
IL36G
IL36RN
IL3RA
IL4
IL4R
IL5
IL5RA
IL6
IL6R
IL6ST
IL7
IL7R
IL9
IL9R
KIT
KITLG
LBT
LECT1
LECT2
LIF
LIFR
LTA
LTBR
MET
MIF
MPL
MST1
MST1R
OSM
OSMR
PDGFA
PDGFB
PDGFRA
PDGFRB
PF4
PF4V1
PPBP
RETN
SPP1
TDGF1P2
TDGF1P3
TGFA
TGFB1
TGFB2
TGFB3
TGFBR1
TGFBR2
TGFBR3
THPO
TNF
TNFRSF10A
TNFRSF10B
TNFRSF10C
TNFRSF10D
TNFRSF11A
TNFRSF11B
TNFRSF13B
TNFRSF14
TNFRSF17
TNFRSF18
TNFRSF1A
TNFRSF1B
TNFRSF25
TNFRSF4
TNFRSF8
TNFRSF9
TNFSF10
TNFSF11
TNFSF12
TNFSF13
TNFSF13B
TNFSF14
TNFSF15
TNFSF18
TNFSF4
TNFSF8
TNFSF9
XCL1
XCL2
XCR1
